# Supplementary material for: Gendered Discrimination Against Immigrants: Experimental Evidence
Source: Front Sociol. 2020 Sep 3;5:59. doi: 10.3389/fsoc.2020.00059 (PMC8022493; doi:10.3389/fsoc.2020.00059)
Supplement: Supplementary file 2 [file Data_Sheet_1.ZIP]

Archive with 20 entries (19 files):
- SM/
- __MACOSX/._SM
- SM/Split_Table_Std_Appendix.tex
- __MACOSX/SM/._Split_Table_Std_Appendix.tex
- SM/TG_table_3wayFE_Appendix.tex
- __MACOSX/SM/._TG_table_3wayFE_Appendix.tex
- SM/SM_Frontiers.pdf
- __MACOSX/SM/._SM_Frontiers.pdf
- SM/TG_table_Std_Appendix.tex
- __MACOSX/SM/._TG_table_Std_Appendix.tex
- SM/TG_table_margins.tex
- __MACOSX/SM/._TG_table_margins.tex
- SM/frontiers_SupplementaryMaterial.tex
- __MACOSX/SM/._frontiers_SupplementaryMaterial.tex
- SM/TG_3way_margins.png
- __MACOSX/SM/._TG_3way_margins.png
- SM/DG_table_Std_Appendix.tex
- __MACOSX/SM/._DG_table_Std_Appendix.tex
- SM/TG_table_3wayRE_Appendix.tex
- __MACOSX/SM/._TG_table_3wayRE_Appendix.tex
