# Supplementary material for: Gendered Discrimination Against Immigrants: Experimental Evidence
Source: Front Sociol. 2020 Sep 3;5:59. doi: 10.3389/fsoc.2020.00059 (PMC8022493; doi:10.3389/fsoc.2020.00059)
Supplement: Supplementary file 2 [file Data_Sheet_1.ZIP › SM/Split_Table_Std_Appendix.tex]

{
\def\sym#1{\ifmmode^{#1}\else\(^{#1}\)\fi}
\begin{tabular}{l*{2}{c}}
\hline
          &\multicolumn{1}{c}{(1)}         &\multicolumn{1}{c}{(2)}         \\
\midrule
Male Alters&                  &   -0.028         \\
          &                  &  (0.057)         \\
[1em]
Constant  &   -0.000         &    0.014         \\
          &  (0.028)         &  (0.041)         \\
\midrule
\(N\)     &     1243         &     1243         \\
\bottomrule \end{tabular}}
