# Supplementary material for: Gendered Discrimination Against Immigrants: Experimental Evidence
Source: Front Sociol. 2020 Sep 3;5:59. doi: 10.3389/fsoc.2020.00059 (PMC8022493; doi:10.3389/fsoc.2020.00059)
Supplement: Supplementary file 2 [file Data_Sheet_1.ZIP › SM/TG_table_3wayFE_Appendix.tex]

{
\def\sym#1{\ifmmode^{#1}\else\(^{#1}\)\fi}
\begin{tabular}{l*{4}{c}}
          &\multicolumn{1}{c}{(1)}         &\multicolumn{1}{c}{(2)}         &\multicolumn{1}{c}{(3)}         &\multicolumn{1}{c}{(4)}         \\
\midrule
Immigrant Alter&    0.001         &   -0.066\sym{+}  &                  &    0.019         \\
          &  (0.053)         &  (0.040)         &                  &  (0.069)         \\
[1em]
Male Alter&   -0.091         &                  &   -0.150\sym{**} &   -0.063         \\
          &  (0.062)         &                  &  (0.056)         &  (0.079)         \\
[1em]
Immigrant $\times$ Male Alter&   -0.253\sym{**} &                  &                  &   -0.174         \\
          &  (0.089)         &                  &                  &  (0.111)         \\
[1em]
Male Ego $\times$ Immigrant Alter&                  &   -0.136\sym{*}  &                  &   -0.044         \\
          &                  &  (0.064)         &                  &  (0.107)         \\
[1em]
Male Ego $\times$ Male Alter&                  &                  &   -0.163\sym{+}  &   -0.074         \\
          &                  &                  &  (0.088)         &  (0.125)         \\
[1em]
Immigrant Alter $\times$ Male Alter $\times$ Male Ego&                  &                  &                  &   -0.148         \\
          &                  &                  &                  &  (0.178)         \\
[1em]
Constant  &    2.910\sym{***}&    2.865\sym{***}&    2.914\sym{***}&    2.913\sym{***}\\
          &  (0.035)         &  (0.016)         &  (0.022)         &  (0.035)         \\
\midrule
\(N\)     &     2486         &     2486         &     2486         &     2486         \\
Respondent Fixed Effects&      Yes         &      Yes         &      Yes         &      Yes         \\
\bottomrule \end{tabular}}
