# Supplementary material for: Gendered Discrimination Against Immigrants: Experimental Evidence
Source: Front Sociol. 2020 Sep 3;5:59. doi: 10.3389/fsoc.2020.00059 (PMC8022493; doi:10.3389/fsoc.2020.00059)
Supplement: Supplementary file 2 [file Data_Sheet_1.ZIP › SM/TG_table_Std_Appendix.tex]

{
\def\sym#1{\ifmmode^{#1}\else\(^{#1}\)\fi}
\begin{tabular}{l*{5}{c}}
\hline
          &\multicolumn{1}{c}{(1)}         &\multicolumn{1}{c}{(2)}         &\multicolumn{1}{c}{(3)}         &\multicolumn{1}{c}{(4)}         &\multicolumn{1}{c}{(5)}         \\
\midrule
Immigrant Alter&   -0.082\sym{***}&   -0.086\sym{***}&   -0.079\sym{***}&    0.000         &   -0.007         \\
          &  (0.020)         &  (0.020)         &  (0.020)         &  (0.033)         &  (0.033)         \\
[1em]
Male Alter&                  &                  &   -0.137\sym{***}&   -0.057         &   -0.061         \\
          &                  &                  &  (0.027)         &  (0.039)         &  (0.039)         \\
[1em]
Immigrant $\times$ Male&                  &                  &                  &   -0.159\sym{**} &   -0.152\sym{**} \\
          &                  &                  &                  &  (0.056)         &  (0.055)         \\
[1em]
Second Decision&                  &   -0.110\sym{***}&                  &                  &   -0.110\sym{***}\\
          &                  &  (0.020)         &                  &                  &  (0.019)         \\
[1em]
Constant  &    0.041\sym{***}&    0.098\sym{***}&    0.108\sym{***}&    0.069\sym{**} &    0.128\sym{***}\\
          &  (0.010)         &  (0.015)         &  (0.017)         &  (0.022)         &  (0.024)         \\
\midrule
\(N\)     &     2486         &     2486         &     2486         &     2486         &     2486         \\
Respondent Fixed Effects&      Yes         &      Yes         &      Yes         &      Yes         &      Yes         \\
\bottomrule \end{tabular}}
