# Supplementary material for: Gendered Discrimination Against Immigrants: Experimental Evidence
Source: Front Sociol. 2020 Sep 3;5:59. doi: 10.3389/fsoc.2020.00059 (PMC8022493; doi:10.3389/fsoc.2020.00059)
Supplement: Supplementary file 2 [file Data_Sheet_1.ZIP › SM/TG_table_margins.tex]

\begin{tabular}{l*{1}{c}}
          &\multicolumn{1}{c}{(1)}\\
          &\multicolumn{1}{c}{}\\
\midrule
Native\#Female Alter&    2.916\\
          &  (0.034)\\
[1em]
Native\#Male Alter&    2.818\\
          &  (0.034)\\
[1em]
Immigrant\#Female Alter&    2.905\\
          &  (0.033)\\
[1em]
Immigrant\#Male Alter&    2.565\\
          &  (0.035)\\
\midrule
\(N\)     &     2486\\
\bottomrule \end{tabular}}
