# Supplementary material for: Gendered Discrimination Against Immigrants: Experimental Evidence
Source: Front Sociol. 2020 Sep 3;5:59. doi: 10.3389/fsoc.2020.00059 (PMC8022493; doi:10.3389/fsoc.2020.00059)
Supplement: Supplementary file 2 [file Data_Sheet_1.ZIP › SM/frontiers_SupplementaryMaterial.tex]

%%%%%%%%%%%%%%%%%%%%%%%%%%%%%%%%%%%%%%%%%%%%%%%%%%%%%%%%%%%%%%%%%%%%%%%%%%%%%%%%%%%%%%%%%%%%%%%%%%%%%%%%%%%%%%%%%%%%%%%%%%%%%%%%%%%%%%%%%%%%%%%%%%%%%%%%%%%
% This is just an example/guide for you to refer to when producing your supplementary material for your Frontiers article.                                 %
%%%%%%%%%%%%%%%%%%%%%%%%%%%%%%%%%%%%%%%%%%%%%%%%%%%%%%%%%%%%%%%%%%%%%%%%%%%%%%%%%%%%%%%%%%%%%%%%%%%%%%%%%%%%%%%%%%%%%%%%%%%%%%%%%%%%%%%%%%%%%%%%%%%%%%%%%%%

%%% Version 2.5 Generated 2018/06/15 %%%
%%% You will need to have the following packages installed: datetime, fmtcount, etoolbox, fcprefix, which are normally inlcuded in WinEdt. %%%
%%% In http://www.ctan.org/ you can find the packages and how to install them, if necessary. %%%
%%%  NB logo1.jpg is required in the path in order to correctly compile front page header %%%

\documentclass[utf8]{frontiers_suppmat} % for all articles
\usepackage{url,hyperref,lineno,microtype}
\usepackage[onehalfspacing]{setspace}
\usepackage{textgreek}


% Leave a blank line between paragraphs instead of using \\

\begin{document}
\onecolumn
\firstpage{1}

\title[Supplementary Material]{{\helveticaitalic{Supplementary Material}}}


\maketitle


% \section{Supplementary Data}

% Supplementary Material should be uploaded separately on submission. Please include any supplementary data, figures and/or tables. All supplementary files are deposited to FigShare for permanent storage and receive a DOI.

% Supplementary material is not typeset so please ensure that all information is clearly presented, the appropriate caption is included in the file and not in the manuscript, and that the style conforms to the rest of the article. To avoid discrepancies between the published article and the supplementary material, please do not add the title, author list, affiliations or correspondence in the supplementary files.

\section{Supplementary Tables}
\subsection{Results with Standardized DVs}

\begin{table}[!h]
\centering
\caption{Amount of Money (in EUR) sent to Alter in the Dictator Games (Standardized Coefficients)}
\vspace{1em}
\input{DG_table_Std_Appendix}
\vspace{1em}
\begin{tablenotes}
\item \emph{Notes}: Standard errors are reported in parentheses ($^\sym{+}$  \(p<0.10\), * \(p<0.05\), ** \(p<0.01\), *** \(p<0.001\)).
\end{tablenotes}
\end{table}
%
\clearpage

\begin{table}[!h]
\centering
\caption{Amount of Money (in EUR) sent to Alter in the Trust Games (Standardized coeffcients)}
\vspace{1em}
\input{TG_table_Std_Appendix}
\vspace{1em}
\begin{tablenotes}
\item \emph{Notes}: Standard errors are reported in parentheses (* \(p<0.05\), ** \(p<0.01\), *** \(p<0.001\)).
\end{tablenotes}
\end{table}
\nopagebreak

\begin{table}[!h]
\centering
\caption{Amount of Money (in EUR) split between in- and out-group in the Split Game (Standardized coeffcients)}
\vspace{1em}
\input{Split_Table_Std_Appendix}
\vspace{1em}
\begin{tablenotes}
\item \emph{Notes}: Standard errors are reported in parentheses (* \(p<0.05\), ** \(p<0.01\), *** \(p<0.001\)).
\end{tablenotes}
\end{table}
\clearpage


\subsection{Average Marginal Effects of Components of Interaction Terms in Dictator Game Trust Games}
\nopagebreak
\begin{table}[!h]
\centering
\caption{Marginal Effects Estimates for Interaction Terms in the Regression Analysis of the Dictator Game \\ Reported in Model 5 of Table 2 in Main Manuscript}
\vspace{1em}
\label{tab:dg_margins}
\input{DG_table_margins}
\vspace{1em}
\begin{tablenotes}
\item \emph{Notes}: Standard errors are reported in parentheses
\end{tablenotes}
\end{table}
\nopagebreak

\begin{table}[!h]
\centering
\caption{Marginal Effects Estimates for Interaction Terms in the Regression Analysis of the Trust Game \\ Reported in Model 5 of Table 3 in Main Manuscript}
\vspace{1em}
\label{tab:tg_margins}
\input{TG_table_margins}
\vspace{1em}
\begin{tablenotes}
\item \emph{Notes}: Standard errors are reported in parentheses
\end{tablenotes}
\end{table}


\subsection{Three Way Interactions of Respondent's Gender, Alter's Gender and Immigrant Identity in the Trust Games}

In the main manuscript, we report that we only find gendered-discrimination towards immigrant men in the Trust Game but not in the DG or SG. To examine gender differences in gender-specific discrimination in the TG, we again run linear regression models using OLS and present estimates with person fixed effects because every respondent provided decisions in two trust games (once with an in-group and once with an out-group member) in Table \ref{tab:tg_3wayFE} as well as Huber-White robust standard errors clustering at the respondent level in Table \ref{tab:tg_3wayRE}. 

Model 1 in Table \ref{tab:tg_3wayFE} is equivalent to Model 4 in Table 3 in the main manuscript and shows that the interaction term of seeing a male and Immigrant Alter is significant (\(p<0.01\)). This means that immigrant men receive significantly lower trust (0.25 EUR less) than any other group. In Model 2, we add the interaction for Male Ego and Immigrant Alter and find that immigrant profiles are significantly trusted less, and that male survey respondents are more distrusting of immigrant men than female survey respondents (\(p<0.05\)). In Model 3, we examine the interaction between Male Ego and Male Alter and find that here too, there is a statistically significant interaction effect (\(p<0.10\)). This implies that switching from female to male survey respondents is associated with a more negative effect on trust when shown a Male Alter then when shown a Female Alter.\footnote{However, in Model 3 of Table \ref{tab:tg_3wayRE}, we find that this term is not significant using robust standard errors.} 

We show the three-way interaction between Immigrant Alter, Male Alter and Male Ego in Models 4 both using fixed effects (Table \ref{tab:tg_3wayFE}) and also using robust standard errors (Table \ref{tab:tg_3wayRE}). We find that although the coefficient is relatively large (\textbeta=0.15 in Table \ref{tab:tg_3wayFE} and \textbeta=0.18 in Table \ref{tab:tg_3wayRE}), it is not statistically significant. This means that the interaction among Male Alter and Immigrant Alter is not significantly different across Female and Male Egos (survey respondents) (see also Figure \ref{fig:3way}). 

\begin{table}[!h]
\centering
\caption{Amount of Money (in EUR) sent to Alter in the Trust Games using OLS with Fixed Effects}
\vspace{1em}
\label{tab:tg_3wayFE}
\begin{threeparttable}
\input{TG_table_3wayFE_Appendix}
\vspace{1em}
\begin{tablenotes}
\item \emph{Notes}: Standard errors are reported in parentheses
($^\sym{+}$  \(p<0.10\), * \(p<0.05\), ** \(p<0.01\), *** \(p<0.001\)).
\end{tablenotes}
\end{threeparttable}
\end{table}
\clearpage


\begin{table}[!h]
\centering
\caption{Amount of Money (in EUR) sent to Alter in the Trust Games using OLS with Random Effects}
\vspace{1em}
\label{tab:tg_3wayRE}
\input{TG_table_3wayRE_Appendix}
\vspace{1em}
\begin{tablenotes}
\item \emph{Notes}: Standard errors are reported in parentheses
($^\sym{+}$  \(p<0.10\), * \(p<0.05\), ** \(p<0.01\), *** \(p<0.001\)).
\end{tablenotes}
\end{table}
\clearpage


\begin{figure}
    \centering
    \includegraphics[width=15cm]{TG_3way_margins.png}
    \centering
    \caption{Margins of Three Way Interaction Estimates in the Trust Game (Table \ref{tab:tg_3wayRE}): Gender Ego, Immigrant vs. Native Alter, Gender Alter }
    \label{fig:3way}
\end{figure}


%%%END APPENDIX


% For more information on Supplementary Material and for details on the different file types accepted, please see \href{http://home.frontiersin.org/about/author-guidelines#SupplementaryMaterial}{the Supplementary Material section} of the Author Guidelines.

% Figures, tables, and images will be published under a Creative Commons CC-BY licence and permission must be obtained for use of copyrighted material from other sources (including re-published/adapted/modified/partial figures and images from the internet). It is the responsibility of the authors to acquire the licenses, to follow any citation instructions requested by third-party rights holders, and cover any supplementary charges.

%% Figures, tables, and images will be published under a Creative Commons CC-BY licence and permission must be obtained for use of copyrighted material from other sources (including re-published/adapted/modified/partial figures and images from the internet). It is the responsibility of the authors to acquire the licenses, to follow any citation instructions requested by third-party rights holders, and cover any supplementary charges.


% %%% There is no need for adding the file termination, as long as you indicate where the file is saved. In the examples below the files (logo1.eps and logos.eps) are in the Frontiers LaTeX folder
% %%% If using *.tif files convert them to .jpg or .png
% %%%  NB logo1.eps is required in the path in order to correctly compile front page header %%%

% \begin{figure}[htbp]
% \begin{center}
% \includegraphics[width=9cm]{logo1}% This is a *.eps file
% \end{center}
% \caption{ Enter the caption for your figure here.  Repeat as  necessary for each of your figures}\label{fig:1}
% \end{figure}


% \begin{figure}[htbp]
% \begin{center}
% \includegraphics[width=10cm]{logos}
% \end{center}
% \caption{This is a figure with sub figures, \textbf{(A)} is one logo, \textbf{(B)} is a different logo.}\label{fig:2}
% \end{figure}

%%% If you are submitting a figure with subfigures please combine these into one image file with part labels integrated.
%%% If you don't add the figures in the LaTeX files, please upload them when submitting the article.
%%% Frontiers will add the figures at the end of the provisional pdf automatically
%%% The use of LaTeX coding to draw Diagrams/Figures/Structures should be avoided. They should be external callouts including graphics.


%\bibliographystyle{frontiersinSCNS_ENG_HUMS} %  for Science, Engineering and Humanities and Social Sciences articles, for Humanities and Social Sciences articles please include page numbers in the in-text citations
%\bibliographystyle{frontiersinHLTH&FPHY} % for Health and Physics articles
%\bibliography{test}

\end{document}
