# Supplementary material for: Gendered Discrimination Against Immigrants: Experimental Evidence
Source: Front Sociol. 2020 Sep 3;5:59. doi: 10.3389/fsoc.2020.00059 (PMC8022493; doi:10.3389/fsoc.2020.00059)
Supplement: Supplementary file 2 [file Data_Sheet_1.ZIP › SM/DG_table_Std_Appendix.tex]

{
\def\sym#1{\ifmmode^{#1}\else\(^{#1}\)\fi}
\begin{tabular}{l*{5}{c}}
\hline

          &\multicolumn{1}{c}{(1)}         &\multicolumn{1}{c}{(2)}         &\multicolumn{1}{c}{(3)}         &\multicolumn{1}{c}{(4)}         &\multicolumn{1}{c}{(5)}         \\
\midrule
Immigrant Alter&   -0.023         &   -0.018         &   -0.021         &    0.023         &    0.032         \\
          &  (0.023)         &  (0.023)         &  (0.023)         &  (0.039)         &  (0.039)         \\
[1em]
Male Alter&                  &                  &   -0.124\sym{***}&   -0.080\sym{+}  &   -0.076\sym{+}  \\
          &                  &                  &  (0.032)         &  (0.046)         &  (0.045)         \\
[1em]
Immigrant $\times$ Male&                  &                  &                  &   -0.088         &   -0.096         \\
          &                  &                  &                  &  (0.065)         &  (0.064)         \\
[1em]
Second Decision&                  &    0.126\sym{***}&                  &                  &    0.126\sym{***}\\
          &                  &  (0.023)         &                  &                  &  (0.023)         \\
[1em]
Constant  &    0.011         &   -0.054\sym{**} &    0.073\sym{***}&    0.051\sym{*}  &   -0.017         \\
          &  (0.011)         &  (0.017)         &  (0.018)         &  (0.024)         &  (0.026)         \\
\midrule
\(N\)     &     2486         &     2486         &     2486         &     2486         &     2486         \\
Respondent Fixed Effects&      Yes         &      Yes         &      Yes         &      Yes         &      Yes         \\
\bottomrule 
\end{tabular}} 
