# Supplementary material for: Gendered Discrimination Against Immigrants: Experimental Evidence
Source: Front Sociol. 2020 Sep 3;5:59. doi: 10.3389/fsoc.2020.00059 (PMC8022493; doi:10.3389/fsoc.2020.00059)
Supplement: Supplementary file 2 [file Data_Sheet_1.ZIP › SM/TG_table_3wayRE_Appendix.tex]

{
\def\sym#1{\ifmmode^{#1}\else\(^{#1}\)\fi}
\begin{tabular}{l*{4}{c}}
          &\multicolumn{1}{c}{(1)}         &\multicolumn{1}{c}{(2)}         &\multicolumn{1}{c}{(3)}         &\multicolumn{1}{c}{(4)}         \\
\midrule
Immigrant Alter&   -0.005         &   -0.066\sym{+}  &                  &    0.007         \\
          &  (0.050)         &  (0.040)         &                  &  (0.066)         \\
[1em]
Male Ego  &                  &    0.043         &    0.032         &    0.045         \\
          &                  &  (0.089)         &  (0.092)         &  (0.105)         \\
[1em]
Male Alter&   -0.117\sym{*}  &                  &   -0.196\sym{***}&   -0.121\sym{+}  \\
          &  (0.057)         &                  &  (0.053)         &  (0.073)         \\
[1em]
Immigrant $\times$ Male Alter&   -0.242\sym{**} &                  &                  &   -0.150         \\
          &  (0.083)         &                  &                  &  (0.104)         \\
[1em]
Male Ego $\times$ Immigrant Alter&                  &   -0.136\sym{*}  &                  &   -0.031         \\
          &                  &  (0.064)         &                  &  (0.102)         \\
[1em]
Male Ego $\times$ Male Alter&                  &                  &   -0.102         &   -0.002         \\
          &                  &                  &  (0.083)         &  (0.114)         \\
[1em]
Immigrant Alter $\times$ Male Alter $\times$ Male Ego&                  &                  &                  &   -0.176         \\
          &                  &                  &                  &  (0.167)         \\
[1em]
Constant  &    2.923\sym{***}&    2.844\sym{***}&    2.908\sym{***}&    2.904\sym{***}\\
          &  (0.052)         &  (0.057)         &  (0.059)         &  (0.068)         \\
\midrule
\(N\)     &     2486         &     2486         &     2486         &     2486         \\
\bottomrule \end{tabular}}
